# Supplementary material for: Somatic 9p24.1 alterations in HPV– head and neck squamous cancer dictate immune microenvironment and anti-PD-1 checkpoint inhibitor activity
Source: Proc Natl Acad Sci U S A. 2022 Nov 17;119(47):e2213835119. doi: 10.1073/pnas.2213835119 (PMC9704728; doi:10.1073/pnas.2213835119)
Supplement: Supplementary File [file pnas.2213835119.sd01.xlsx]

## Sheet: S1
Dataset S1.Frequency of loss and association with immune score or CD8 T cells in HPV- HNSC and other TCGA cancers (SCNA were adjusted by ABSOLUTE)
		TCGA
	items	HPV- HNSC		LUSC		LUAD		PAAD		BLCA		ESCA-Squamous		ESCA-Adenocarcinoma		SKCM		STAD		COADREAD		CESC
mean Ploidy		2.6		2.66		2.79		2.25		2.93		2.64		2.64		2.56		2.54		2.61		2.48
Any loss on 9p (percentage)		0.34		0.56		0.48		0.29		0.39		0.44		0.43		0.6		0.26		0.1		0.14
Frequency		Number	Percentage	Number	Percentage	Number	Percentage	Number	Percentage	Number	Percentage	Number	Percentage	Number	Percentage	Number	Percentage	Number	Percentage	Number	Percentage	Number	Percentage
Deep Loss	9p deep loss	12	0.03	34	0.07	37	0.07	5	0.03	25	0.06	9	0.09	4	0.05	31	0.09	21	0.05	0	0	5	0.02
	9p21.3 deep loss (arm or focal)	43	0.13	94	0.19	84	0.17	21	0.12	68	0.17	18	0.19	8	0.09	66	0.18	44	0.11	3	0.01	8	0.03
	9p21.3 focal deep loss	18	0.05	29	0.06	14	0.03	6	0.03	20	0.05	6	0.06	1	0.01	11	0.03	11	0.03	2	0.01	1	0
	9p21 deep loss (arm or focal)	29	0.08	74	0.15	56	0.11	12	0.07	39	0.1	13	0.14	7	0.08	51	0.14	34	0.08	2	0.01	13	0.04
	9p21 focal deep loss	9	0.03	19	0.04	9	0.02	3	0.02	7	0.02	2	0.02	0	0	7	0.02	5	0.01	2	0.01	1	0
	9p24.1 deep loss (arm or focal)	20	0.06	60	0.12	62	0.12	9	0.05	31	0.08	11	0.12	7	0.08	43	0.12	33	0.08	2	0.01	8	0.03
	9p24.1 focal deep loss	1	0	13	0.03	8	0.02	2	0.01	5	0.01	2	0.02	1	0.01	3	0.01	5	0.01	1	0	3	0.01
	9p24 deep loss (arm or focal)	20	0.06	61	0.13	62	0.12	9	0.05	31	0.08	11	0.12	7	0.08	44	0.12	32	0.08	2	0.01	14	0.05
	9p24 focal deep loss	2	0.01	12	0.02	8	0.02	2	0.01	5	0.01	2	0.02	1	0.01	3	0.01	5	0.01	1	0	3	0.01
Any Loss	9p loss	117	0.34	275	0.54	239	0.48	52	0.29	157	0.39	42	0.44	38	0.43	217	0.6	109	0.26	37	0.1	40	0.14
	9p21.3 loss (arm or focal)	163	0.48	331	0.68	270	0.54	76	0.43	197	0.49	52	0.55	45	0.51	246	0.69	148	0.36	42	0.11	50	0.17
	9p21.3 focal loss	36	0.1	44	0.09	23	0.05	23	0.13	38	0.09	8	0.08	6	0.07	24	0.07	31	0.08	5	0.01	6	0.02
	9p21 loss (arm or focal)	149	0.43	329	0.67	264	0.53	68	0.38	178	0.44	49	0.52	42	0.48	240	0.67	142	0.34	42	0.11	47	0.16
	9p21 focal loss	21	0.06	38	0.08	20	0.04	17	0.1	19	0.05	6	0.06	3	0.03	17	0.05	28	0.07	5	0.01	5	0.02
	9p24.1 loss (arm or focal)	145	0.42	301	0.62	257	0.52	67	0.38	164	0.41	49	0.52	44	0.5	229	0.64	135	0.33	42	0.11	49	0.17
	9p24.1 focal loss	19	0.06	27	0.06	19	0.04	12	0.07	15	0.04	6	0.06	4	0.05	13	0.04	19	0.05	5	0.01	7	0.02
	9p24 loss (arm or focal)	145	0.42	304	0.62	257	0.52	67	0.38	164	0.41	49	0.52	44	0.5	230	0.64	136	0.33	42	0.11	46	0.16
	9p24 focal loss	19	0.06	27	0.06	19	0.04	12	0.07	14	0.03	6	0.06	4	0.05	13	0.04	19	0.05	5	0.01	7	0.02
Any Gain	9p gain	49	0.14	38	0.08	24	0.05	3	0.02	45	0.11	9	0.09	3	0.03	12	0.03	29	0.07	61	0.17	43	0.12
	9p21.3 gain (arm or focal)	59	0.17	46	0.09	38	0.08	4	0.02	53	0.13	11	0.12	1	0.01	11	0.03	29	0.07	68	0.18	48	0.14
	9p21.3 focal gain	8	0.02	15	0.03	12	0.02	2	0.01	8	0.02	7	0.07	0	0	3	0.01	5	0.01	2	0.01	5	0.02
	9p21 gain (arm or focal)	61	0.18	40	0.08	38	0.08	2	0.01	52	0.13	10	0.11	3	0.03	14	0.04	27	0.07	67	0.18	38	0.12
	9p21 focal gain	10	0.03	8	0.02	12	0.02	1	0.01	8	0.02	8	0.08	0	0	3	0.01	5	0.01	1	0	1	0.01
	9p24.1 gain (arm or focal)	77	0.22	75	0.15	45	0.09	4	0.02	73	0.18	14	0.15	8	0.09	19	0.05	40	0.1	70	0.19	56	0.19
	9p24.1 focal gain	22	0.06	41	0.08	23	0.05	2	0.01	30	0.07	8	0.08	5	0.06	12	0.03	13	0.03	3	0.01	12	0.01
	9p24 gain (arm or focal)	76	0.22	73	0.15	44	0.09	4	0.02	72	0.18	14	0.15	7	0.08	21	0.06	41	0.1	71	0.19	49	0.11
	9p24 focal gain	21	0.06	40	0.08	22	0.04	2	0.01	30	0.07	8	0.08	4	0.05	13	0.04	14	0.03	3	0.01	12	0.01
Association		β-coefficient	q-value	β-coefficient	q-value	β-coefficient	q-value	β-coefficient	q-value	β-coefficient	q-value	β-coefficient	q-value	β-coefficient	q-value	β-coefficient	q-value	β-coefficient	q-value	β-coefficient	q-value	β-coefficient	q-value
with IS	9p loss	-1.23	0.000932381	-0.65	0.0200939	-0.44	0.137243	-1.96	0.00897288	-0.99	0.00204548	-0.53	0.340018	-0.76	0.239344	-0.56	0.138626	-0.34	0.357292	0.91	0.280668	-0.64	0.439246
	9p21.3 loss (arm or focal)	-1.6	4.00453e-06	-0.62	0.0234651	-0.39	0.137243	-1.68	0.00387998	-0.79	0.00321752	-0.61	0.24661	-0.48	0.453657	-0.35	0.320012	-0.68	0.0417382	0.5	0.501026	-0.37	0.908368
	9p24.1 loss (arm or focal)	-1.62	5.67132e-06	-0.85	0.00255334	-0.58	0.0961534	-1.98	0.00387998	-0.82	0.00321752	-1.04	0.053792	-0.82	0.200781	-0.57	0.138626	-0.45	0.18175	0.77	0.280668	-0.65	0.658036
	9p21.3 focal loss	-0.47	0.236262	-0.29	0.316841	-0.6	0.137243	-1.25	0.0452962	-0.34	0.339409	0.57	0.34392	1.68	0.188535	0.57	0.23996	-0.8	0.110141	-0.47	0.606087	0.08	0.903514
	9p24.1 focal loss	-0.49	0.350179	-0.43	0.316841	-0.34	0.480896	-1.01	0.256183	-0.21	0.637122	-0.03	0.970477	-0.12	0.948518	-0.02	0.974285	-1.26	0.0619805	-0.94	0.501026	-0.5	0.509284
	9p gain	1.84	0.000677678	0.75	0.136588	0.83	0.55	23.38	1	1.03	0.0365453	0.73	0.459003	-13.67	0.992508	-0.01	0.993263	0.14	0.788732	-0.07	0.98553	0.73	0.143238
	9p21.3 gain (arm or focal)	1.84	0.000677678	0.82	0.112952	0.38	0.576262	0.5	1	1.27	0.00989805	1.45	0.101043	-13.67	0.992508	-1.19	0.993263	0.46	0.388424	-0.2	0.98553	0.82	0.101217
	9p24.1 gain (arm or focal)	2.1	3.40219e-05	1.19	0.00397355	0.52	0.55	20.99	1	1.44	0.00205947	1.98	0.0200146	0.64	0.58597	0.1	0.993263	0.11	0.810598	-0.17	0.98553	0.86	0.0508002
	9p21.3 focal gain	0.92	0.341213	0.74	0.189059	-0.79	0.55	-16.15	1	0.35	0.624358	17.69	0.992014	0	1	-15.47	0.993263	-0.88	0.456815	-0.02	0.98553	0.85	0.507521
	9p24.1 focal gain	1.86	0.00255143	0.99	0.0282835	0.08	0.873563	0.01	1	0.48	0.34435	2.21	0.0456303	-1.47	0.511624	-0.16	0.993263	-0.24	0.693712	-0.13	0.98553	0.95	0.183771
with CD8 T cells	9p loss	-1.64	2.0025e-05	-0.06	0.813294	-0.62	0.0187976	-0.8	0.172998	-0.66	0.0227099	-0.56	0.30176	-0.01	0.980647	-0.58	0.127377	-0.63	0.0586997	1.04	0.227754	-0.53	0.241414
	9p21.3 loss (arm or focal)	-1.67	1.00831e-06	-0.17	0.479432	-0.7	0.00633302	-1.39	0.0192116	-0.68	0.0227099	-0.5	0.331121	-0.17	0.755572	-0.53	0.127377	-0.72	0.0154908	0.28	0.529516	-0.5	0.215564
	9p24.1 loss (arm or focal)	-1.72	1.00831e-06	-0.35	0.134956	-0.83	0.00213207	-1.14	0.0487864	-0.66	0.0227099	-0.77	0.140238	-0.55	0.327558	-0.54	0.127377	-0.62	0.0380294	0.51	0.324905	-0.61	0.140643
	9p21.3 focal loss	-0.39	0.331295	-0.08	0.855964	-0.79	0.0223395	-1.28	0.0487864	-0.46	0.171369	0.42	0.497592	-0.21	0.815206	0.31	0.542589	-0.38	0.34162	-1.53	0.324905	-0.9	0.199091
	9p24.1 focal loss	-0.79	0.154388	-0.43	0.610396	-0.15	0.731198	-1.13	0.186588	-0.07	0.880392	0	0.99946	-1.3	0.293676	-0.06	0.915074	-0.74	0.120483	-1.38	0.324905	-1.18	0.150561
	9 gain	1.6	0.00181626	0.4	0.251465	0.97	0.127081	-9.87	1	0.72	0.138187	0.51	0.537925	-14.71	0.991937	-0.22	0.984549	-0.33	0.517541	-0.4	0.753957	0.39	0.387232
	9p21.3 gain (arm or focal)	1.48	0.00188073	0.73	0.0927289	1.08	0.0461904	0.17	1	0.84	0.0747038	0.64	0.376633	-14.71	0.991937	-0.08	0.984549	0.2	0.681131	-0.35	0.753957	0.55	0.213006
	9p24.1 gain (arm or focal)	1.79	7.68444e-05	0.68	0.0209547	1.21	0.0218387	5.37	0.0514124	0.94	0.0570443	1.16	0.088609	0.65	0.500851	-0.43	0.984549	0.19	0.626048	-0.19	0.753957	0.59	0.134993
	9p21.3 focal gain	-0.27	0.781362	0.72	0.266957	0.65	0.22867	-15.38	1	0.58	0.367822	1.58	0.174569	0	1	-15.47	0.984549	0.25	0.764839	0.05	0.953814	0.79	0.527102
	9p24.1 focal gain	1.44	0.0103032	0.57	0.211432	0.7	0.156871	0.01	1	0.85	0.0747038	1.53	0.0757261	0.52	0.623592	-0.49	0.984549	0.76	0.163077	0.47	0.753957	0.76	0.23039
