# Supplementary material for: Somatic 9p24.1 alterations in HPV– head and neck squamous cancer dictate immune microenvironment and anti-PD-1 checkpoint inhibitor activity
Source: Proc Natl Acad Sci U S A. 2022 Nov 17;119(47):e2213835119. doi: 10.1073/pnas.2213835119 (PMC9704728; doi:10.1073/pnas.2213835119)
Supplement: Supplementary File [file pnas.2213835119.sd02.xlsx]

## Sheet: S2
Dataset S2. Association between CD8 T cells and SCNA in a multivariable logisitic regression (for example, CD8 T cells ~ 9p arm loss + SCNA level).
		HPV- HNSC (TCGA)
Methods		MCP-counter		quanTIseq		xCELL		CIBERSORT		CD8A		CD8B
Association		β-coefficient	q-value	β-coefficient	q-value	β-coefficient	q-value	β-coefficient	q-value	β-coefficient	q-value	β-coefficient	q-value
with CD8 T cells	9p loss	-1.64	2e-05	-1.49	2.97e-05	-0.73	0.0391	-0.94	0.00353	-1.71	9.28e-06	-1.64	2e-05
	9p21.3 loss (arm or focal)	-1.67	1.01e-06	-1.65	2.8e-07	-0.83	0.00902	-0.74	0.0129	-1.76	8.02e-08	-1.67	1.01e-06
	9p24.1 loss (arm or focal)	-1.72	1.01e-06	-1.6	1.13e-06	-1.13	0.00108	-0.95	0.00167	-1.84	1.2e-07	-1.72	1.01e-06
	9p21.3 focal loss	-0.47	0.236	-0.71	0.0611	-0.37	0.365	-0.04	0.921	-0.82	0.0322	-0.47	0.236
	9p24.1 focal loss	-0.49	0.35	-1.1	0.0396	-1.27	0.0299	-0.48	0.323	-0.77	0.105	-0.49	0.35
	9 gain	1.6	0.00182	1.52	0.0015	1.21	0.0063	0.97	0.0128	1.62	0.000885	1.6	0.00182
	9p21.3 gain (arm or focal)	1.48	0.00188	1.65	0.000644	1	0.0174	0.93	0.0175	1.86	0.000152	1.48	0.00188
	9p24.1 gain (arm or focal)	1.79	7.68e-05	1.87	1.26e-05	1.36	0.000405	1.12	0.00139	2.06	4.17e-06	1.79	7.68e-05
	9p21.3 focal gain	0.01	1	0.59	0.507	-0.3	0.699	-0.31	0.684	0.99	0.234	0.01	1
	9p24.1 focal gain	1.37	0.00962	1.3	0.0109	1.21	0.0154	1.03	0.029	1.65	0.00228	1.37	0.00962
