# Supplementary material for: Somatic 9p24.1 alterations in HPV– head and neck squamous cancer dictate immune microenvironment and anti-PD-1 checkpoint inhibitor activity
Source: Proc Natl Acad Sci U S A. 2022 Nov 17;119(47):e2213835119. doi: 10.1073/pnas.2213835119 (PMC9704728; doi:10.1073/pnas.2213835119)
Supplement: Supplementary File [file pnas.2213835119.sd03.xlsx]

## Sheet: S3
Dataset S3. Association between immune parameters and copy number alterations in different cancer types by a multivariable logisitic regression.
CD8 T cells								Immune score								CD8								Immune score
HNSC HPVneg	Estimate	Std. Error	z value	q-value	size-effect			HNSC HPVneg	Estimate	Std. Error	z value	q-value	size-effect			HNSC HPVneg	Estimate	Std. Error	z value	q-value	size-effect			HNSC HPVneg	Estimate	Std. Error	z value	q-value	size-effect
9p arm loss	-1.6741	0.397861	-4.20774	2.57937e-05	41.6011	binary		9p arm loss	-1.6042	0.398424	-4.02636	5.66466e-05	39.9738	binary		9p arm loss	0.584671	0.320082	1.82663	0.0677554	19.9659	continuous		9p arm loss	0.590519	0.324132	1.82185	0.0684784	19.3109	continuous
9p21.3 focal loss	-0.389262	0.475461	-0.818705	0.412955	8.09437	binary		9p21.3 focal loss	-0.352073	0.478239	-0.736188	0.461616	7.30888	binary		9p21.3 focal loss	0.27609	0.292371	0.944316	0.345008	10.3218	continuous		9p21.3 focal loss	0.279991	0.295964	0.946033	0.344132	10.0276	continuous
9p24.1 focal loss	-1.00038	0.634315	-1.57711	0.104771	15.5925	binary		9p24.1 focal loss	-0.964847	0.637336	-1.51387	0.100058	15.0298	binary		9p24.1 focal loss	0.3761	0.206364	1.82251	0.0683778	19.9209	continuous		9p24.1 focal loss	0.395423	0.208835	1.89347	0.0582949	20.0702	continuous
SCNA Level	-0.567174	0.161545	-3.51095	0.000446511	34.712	continuous		SCNA Level	-0.621325	0.163676	-3.79608	0.000147002	37.6876	continuous		SCNA Level	-0.734046	0.161141	-4.5553	5.23121e-06	49.7914	continuous		SCNA Level	-0.78119	0.163671	-4.77292	1.81571e-06	50.5913	continuous
LUSC	Estimate	Std. Error	z value	q-value	size-effect			LUSC	Estimate	Std. Error	z value	q-value	size-effect
9p arm loss	-0.256727	0.246709	-1.04061	0.298058	16.2248	binary		9p arm loss	-0.433982	0.253354	-1.71295	0.0867221	22.1983	binary
9p21.3 focal loss	0.162872	0.342522	0.475509	0.634424	7.41397	binary		9p21.3 focal loss	0.0190741	0.350669	0.0543936	0.956622	0.704892	binary
9p24.1 focal loss	-0.648955	0.452841	-1.43308	0.151836	22.344	binary		9p24.1 focal loss	-0.630139	0.469609	-1.34184	0.179649	17.389	binary
SCNA Level	-0.427136	0.123289	-3.4645	0.000531211	54.0173	continuous		SCNA Level	-0.60225	0.130714	-4.60741	4.07716e-06	59.7079	continuous
LUAD	Estimate	Std. Error	z value	q-value	size-effect			LUAD	Estimate	Std. Error	z value	q-value	size-effect
9p arm loss	-0.825932	0.267961	-3.08229	0.00205415	34.8868	binary		9p arm loss	-0.850098	0.275464	-3.08606	0.00202831	30.2774	binary
9p21.3 focal loss	-0.831109	0.38882	-2.13751	0.0325561	24.1934	binary		9p21.3 focal loss	-0.906108	0.402531	-2.25103	0.0243839	22.0849	binary
9p24.1 focal loss	0.277592	0.492018	0.56419	0.572625	6.38577	binary		9p24.1 focal loss	0.489469	0.500848	0.977281	0.32843	9.58815	binary
SCNA Level	-0.361941	0.118626	-3.05112	0.00227989	34.534	continuous		SCNA Level	-0.47298	0.121958	-3.87823	0.000105218	38.0495	continuous
PAAD	Estimate	Std. Error	z value	q-value	size-effect			PAAD	Estimate	Std. Error	z value	q-value	size-effect
9p arm loss	-1.13623	0.614675	-1.8485	0.0645297	21.4689	binary		9p arm loss	-1.52809	0.729085	-2.09591	0.0360906	22.5669	binary
9p21.3 focal loss	-1.20297	0.626353	-1.92059	0.0547836	22.3061	binary		9p21.3 focal loss	-1.18413	0.674081	-1.75665	0.078977	18.9141	binary
9p24.1 focal loss	-0.810869	0.950501	-0.853097	0.393606	9.90803	binary		9p24.1 focal loss	-1.63642	1.16815	-1.40086	0.161255	15.0833	binary
SCNA Level	-1.19302	0.299156	-3.98797	6.66415e-05	46.317	continuous		SCNA Level	-1.39769	0.346468	-4.03411	5.48101e-05	43.4357	continuous
BLCA	Estimate	Std. Error	z value	q-value	size-effect			BLCA	Estimate	Std. Error	z value	q-value	size-effect
9p arm loss	-0.734656	0.276683	-2.65522	0.00792562	35.0397	binary		9p arm loss	-0.753319	0.283675	-2.65557	0.00791749	32.7634	binary
9p21.3 focal loss	-0.508155	0.356372	-1.42591	0.153893	18.8171	binary		9p21.3 focal loss	-0.352273	0.361643	-0.97409	0.330012	12.018	binary
9p24.1 focal loss	0.230102	0.542782	0.423932	0.671616	5.59442	binary		9p24.1 focal loss	-0.689744	0.605927	-1.13833	0.254984	14.0443	binary
SCNA Level	-0.403818	0.131422	-3.07269	0.0021214	40.5488	continuous		SCNA Level	-0.44331	0.132835	-3.3373	0.000845973	41.1743	continuous
SKCM	Estimate	Std. Error	z value	q-value	size-effect			SKCM	Estimate	Std. Error	z value	q-value	size-effect
9p arm loss	-0.798419	0.294426	-2.71178	0.00669231	29.1139	binary		9p arm loss	-0.826702	0.295111	-2.80133	0.00508926	29.3392	binary
9p21.3 focal loss	0.445454	0.446966	0.996616	0.318951	10.6998	binary		9p21.3 focal loss	0.475199	0.44817	1.06031	0.289004	11.1049	binary
9p24.1 focal loss	-0.850202	0.696631	-1.22045	0.222295	13.1029	binary		9p24.1 focal loss	-0.865004	0.698199	-1.23891	0.21538	12.9755	binary
SCNA Level	-0.678805	0.154783	-4.38552	1.15707e-05	47.0834	continuous		SCNA Level	-0.693265	0.155876	-4.44754	8.68581e-06	46.5804	continuous
COADREAD	Estimate	Std. Error	z value	q-value	size-effect			COADREAD	Estimate	Std. Error	z value	q-value	size-effect
9p arm loss	0.765129	0.535058	1.42999	0.15272	27.8922	binary		9p arm loss	0.417932	0.541011	0.772501	0.439818	13.299	binary
9p21.3 focal loss	-1.25502	1.65486	-0.758386	0.44822	14.7924	binary		9p21.3 focal loss	-1.36902	1.66228	-0.823579	0.410179	14.1783	binary
9p24.1 focal loss	-0.28301	1.66515	-0.16996	0.865042	3.31509	binary		9p24.1 focal loss	0.147866	1.67402	0.0883304	0.929614	1.52065	binary
SCNA Level	-0.368836	0.133225	-2.76852	0.00563123	54.0003	continuous		SCNA Level	-0.57559	0.13956	-4.12432	3.7183e-05	71.0021	continuous
ESCA-squamous	Estimate	Std. Error	z value	q-value	size-effect			ESCA-squamous	Estimate	Std. Error	z value	q-value	size-effect
9p arm loss	-0.558724	0.55464	-1.00736	0.31376	27.051	binary		9p arm loss	-0.636447	0.556266	-1.14414	0.252565	27.9061	binary
9p21.3 focal loss	0.854662	0.935695	0.913399	0.361033	24.5277	binary		9p21.3 focal loss	0.805889	0.944891	0.852891	0.39372	20.8024	binary
9p24.1 focal loss	-0.913188	1.14887	-0.794861	0.426694	21.3446	binary		9p24.1 focal loss	-0.964278	1.15895	-0.832024	0.405395	20.2935	binary
SCNA Level	-0.278604	0.276305	-1.00832	0.313301	27.0767	continuous		SCNA Level	-0.358143	0.281801	-1.27091	0.203762	30.998	continuous
ESCA-Adenocarcinoma	Estimate	Std. Error	z value	q-value	size-effect			ESCA-Adenocarcinoma	Estimate	Std. Error	z value	q-value	size-effect
9p arm loss	-0.298392	0.606187	-0.492245	0.622546	10.555	binary		9p arm loss	-0.629476	0.660568	-0.952931	0.340625	15.738	binary
9p21.3 focal loss	0.834892	1.31065	0.637005	0.524122	13.659	binary		9p21.3 focal loss	1.27735	1.45983	0.875	0.381574	14.4509	binary
9p24.1 focal loss	-2.02495	1.69335	-1.19582	0.231766	25.6414	binary		9p24.1 focal loss	-2.30438	1.89643	-1.21511	0.224324	20.068	binary
SCNA Level	-0.79231	0.338803	-2.33856	0.0193584	50.1446	continuous		SCNA Level	-1.17462	0.389987	-3.01193	0.0025959	49.7431	continuous
STAD	Estimate	Std. Error	z value	q-value	size-effect			STAD	Estimate	Std. Error	z value	q-value	size-effect
9p arm loss	-0.918736	0.353875	-2.59621	0.00942575	55.6195	binary		9p arm loss	-0.918919	0.384919	-2.3873	0.0169724	33.2311	binary
9p21.3 focal loss	-0.151605	0.467699	-0.32415	0.745824	6.94437	binary		9p21.3 focal loss	-0.743915	0.528162	-1.4085	0.158983	19.6062	binary
9p24.1 focal loss	-0.84044	0.558185	-1.50566	0.132153	32.2563	binary		9p24.1 focal loss	-0.49832	0.615377	-0.80978	0.418066	11.2721	binary
SCNA Level	-0.0334891	0.13851	-0.241781	0.80895	5.17976	continuous		SCNA Level	-0.380591	0.14761	-2.57837	0.00992689	35.8906	continuous
CESC	Estimate	Std. Error	z value	q-value	size-effect			CESC	Estimate	Std. Error	z value	q-value	size-effect
9p arm loss	-0.44478	0.363884	-1.22231	0.221589	23.1403	binary		9p arm loss	-0.228304	0.363493	-0.628084	0.529949	11.1205	binary
9p21.3 focal loss	0.630539	0.401909	1.56886	0.11668	29.7011	binary		9p21.3 focal loss	0.519173	0.397641	1.30563	0.191678	23.1168	binary
9p24.1 focal loss	0.26002	0.190165	1.36734	0.17152	25.8859	binary		9p24.1 focal loss	0.270607	0.190044	1.42392	0.15447	25.2112	binary
SCNA Level	-0.157138	0.139845	-1.12366	0.261156	21.2727	continuous		SCNA Level	-0.336587	0.14696	-2.29033	0.022002	40.5515	continuous
