# Supplementary material for: Somatic 9p24.1 alterations in HPV– head and neck squamous cancer dictate immune microenvironment and anti-PD-1 checkpoint inhibitor activity
Source: Proc Natl Acad Sci U S A. 2022 Nov 17;119(47):e2213835119. doi: 10.1073/pnas.2213835119 (PMC9704728; doi:10.1073/pnas.2213835119)
Supplement: Supplementary File [file pnas.2213835119.sd04.xlsx]

## Sheet: S4
Dataset S4. Spearman (Pearson) correlation analysis between CD8 T cell level and SCNA on different cytobands.
S4A. Correlation analysis between CD8 T cell level and 9p arm SCNA (9p24.1 region)
	All samples				remove Neutral samples
Cancer	Correlation coefficient (pearson)	p-value (pearson)	Correlation coefficient (spearman)	p-value (spearman)	Correlation coefficient (pearson)	p-value (pearson)	Correlation coefficient (spearman)	p-value (spearman)
HNSC-HPVneg	0.175855	0.00107353	0.331483	3.06169e-10	0.228576	0.00263834	0.381546	2.62015e-07
LUSC	0.0388928	0.388855	0.0649901	0.14962	-0.008632	0.87814	0.0351028	0.532825
LUAD	0.105352	0.0179884	0.187011	2.38624e-05	0.0914845	0.145979	0.222597	0.000350133
PAAD	0.126744	0.0927518	0.221603	0.00303386	-0.00987259	0.941367	0.209948	0.113696
BLCA	0.0727604	0.145329	0.127292	0.0106294	0.208885	0.00299379	0.151049	0.0327581
SKCM	0.102318	0.0527476	0.154905	0.00325502	-0.0119742	0.857295	0.138962	0.0359999
COADREAD	-0.0776502	0.135475	-0.0693658	0.182474	-0.162181	0.0905014	-0.223127	0.019301
ESCA-squamous	-0.0439233	0.672552	0.119458	0.248888	-0.0872778	0.55528	0.198942	0.175236
ESCA-adenocarcinoma	0.116511	0.279684	0.164538	0.125549	0.153873	0.336788	0.150181	0.348647
STAD	-0.0460275	0.350795	0.079253	0.107778	0.0769051	0.344729	0.141682	0.0806451
CESC	0.0572273	0.330643	0.0788725	0.179672	0.18713	0.0808474	0.144694	0.178297
S4B. Correlation analysis between CD8 T cell level and 9p24.1 focal SCNA
	All samples				remove Neutral samples
Cancer	Correlation coefficient (pearson)	p-value (pearson)	Correlation coefficient (spearman)	p-value (spearman)	Correlation coefficient (pearson)	p-value (pearson)	Correlation coefficient (spearman)	p-value (spearman)
HNSC-HPVneg	0.0983155	0.068974	0.0977747	0.0705228	0.318326	0.0374934	0.322108	0.0356551
LUSC	0.0111686	0.804628	0.0661459	0.142497	0.119796	0.319692	0.182824	0.124185
LUAD	0.0359696	0.420374	0.0854006	0.0553677	0.0345351	0.815739	-0.00445072	0.976247
PAAD	-0.0281962	0.709489	0.0876597	0.245964	-0.597857	0.0239375	-0.358242	0.208931
BLCA	0.0559518	0.263049	0.0851173	0.0883107	0.0381693	0.796741	0.106057	0.471896
SKCM	0.00823619	0.876418	0.00753885	0.886808	-0.158958	0.447885	-0.0953846	0.649068
COADREAD	0.0200465	0.700342	0.0615018	0.237313	0.20286	0.629943	0.142857	0.752034
ESCA-squamous	0.0955793	0.356857	0.230006	0.0249424	0.382092	0.159883	0.592857	0.0222741
ESCA-adenocarcinoma	0.0565067	0.601031	0.0681937	0.527843	0.39863	0.253852	0.236364	0.513898
STAD	0.0180522	0.714528	0.0503297	0.307554	0.444574	0.00843187	0.21589	0.219226
CESC	0.0390239	0.507276	0.137144	0.0192583	0.301302	0.19672	0.285714	0.221267
S4C. Correlation analysis between CD8 T cell level and 9p24 focal SCNA
	All samples				remove Neutral samples
Cancer	Correlation coefficient (pearson)	p-value (pearson)	Correlation coefficient (spearman)	p-value (spearman)	Correlation coefficient (pearson)	p-value (pearson)	Correlation coefficient (spearman)	p-value (spearman)
HNSC-HPVneg	0.0886837	0.101071	0.104056	0.054188	0.279558	0.0729718	0.336845	0.0296866
LUSC	0.0163399	0.71742	0.0798146	0.0766441	0.156671	0.195246	0.203394	0.0912759
LUAD	0.0447875	0.315628	0.0904456	0.0423953	0.061287	0.682368	0.018617	0.901062
PAAD	-0.0281962	0.709489	0.0876597	0.245964	-0.597857	0.0239375	-0.358242	0.208931
BLCA	0.0716946	0.151332	0.0897802	0.0721587	0.0711739	0.634496	0.165009	0.266765
SKCM	0.00771663	0.884157	0.0252081	0.634049	-0.115285	0.57493	-0.0666667	0.745715
COADREAD	0.0251293	0.629474	0.0823542	0.113287	0.259722	0.499745	0.15	0.708069
ESCA-squamous	0.0937042	0.366412	0.20247	0.0490983	0.382092	0.159883	0.592857	0.0222741
ESCA-adenocarcinoma	0.0171948	0.873663	0.0223628	0.83616	0.158411	0.68396	0.0166667	0.98157
STAD	-0.00745392	0.879956	0.0267302	0.588045	0.311516	0.0685082	0.152101	0.381606
CESC	0.0350223	0.551812	0.109957	0.0610216	0.29862	0.188545	0.190322	0.408605
S4D. Correlation analysis between CD8 T cell level and 9p arm (9p21.3 region) SCNA
	All samples				remove Neutral samples
Cancer	Correlation coefficient (pearson)	p-value (pearson)	Correlation coefficient (spearman)	p-value (spearman)	Correlation coefficient (pearson)	p-value (pearson)	Correlation coefficient (spearman)	p-value (spearman)
HNSC-HPVneg	0.175855	0.00107353	0.331483	3.06169e-10	0.263509	0.000478305	0.415965	1.38826e-08
LUSC	0.0388928	0.388855	0.0649901	0.14962	-0.00991833	0.864843	0.0531311	0.361544
LUAD	0.105352	0.0179884	0.187011	2.38624e-05	0.0917922	0.155436	0.213073	0.000871927
PAAD	0.126744	0.0927518	0.221603	0.00303386	-0.0323855	0.828908	0.200168	0.177328
BLCA	0.0727604	0.145329	0.127292	0.0106294	0.183633	0.0133426	0.140102	0.0599573
SKCM	0.102318	0.0527476	0.154905	0.00325502	-0.0123669	0.858942	0.155208	0.0248339
COADREAD	-0.0776502	0.135475	-0.0693658	0.182474	-0.167897	0.0795551	-0.226166	0.017684
ESCA-squamous	-0.0439233	0.672552	0.119458	0.248888	-0.0957577	0.521992	0.18144	0.222255
ESCA-adenocarcinoma	0.116511	0.279684	0.164538	0.125549	0.102982	0.521704	0.111677	0.486962
STAD	-0.0460275	0.350795	0.079253	0.107778	0.0938121	0.251906	0.159472	0.0504791
CESC	0.0572273	0.330643	0.0788725	0.179672	0.20263	0.0568595	0.149064	0.162995
S4E. Correlation analysis between CD8 T cell level and 9p21.3 focal SCNA
	All samples				remove Neutral samples
Cancer	Correlation coefficient (pearson)	p-value (pearson)	Correlation coefficient (spearman)	p-value (spearman)	Correlation coefficient (pearson)	p-value (pearson)	Correlation coefficient (spearman)	p-value (spearman)
HNSC-HPVneg	0.0314425	0.561684	0.033994	0.530357	-0.0132652	0.931081	-0.0754531	0.622285
LUSC	-0.00249118	0.956001	0.0378754	0.401393	-0.162025	0.208336	0.0975979	0.450458
LUAD	0.0240157	0.590653	0.0766916	0.0854359	-0.112532	0.513472	-0.201815	0.237862
PAAD	0.109608	0.146421	0.165084	0.0281048	-0.251097	0.226002	-0.311538	0.119567
BLCA	0.0669715	0.180213	0.0571955	0.252569	0.183256	0.222824	-0.123727	0.412663
SKCM	0.0218061	0.680505	-0.0276399	0.601688	-0.449137	0.0187665	-0.371184	0.0574178
COADREAD	0.0293757	0.572735	0.0372105	0.474885	-0.157781	0.735464	0.214286	0.661508
ESCA-squamous	0.101937	0.325621	0.13842	0.180982	0.471493	0.0652305	0.388235	0.1382
ESCA-adenocarcinoma	0.0524099	0.62771	0.0183191	0.865478	-0.0268	0.95981	-0.428571	0.419444
STAD	-0.0141657	0.774095	-0.0080466	0.870492	-0.144575	0.400198	-0.0715573	0.67736
CESC	0.0042609	0.942305	0.0649238	0.26963	0.145727	0.66899	-0.0727273	0.838825
S4F. Correlation analysis between CD8 T cell level and 9p21 focal SCNA
	All samples				remove Neutral samples
Cancer	Correlation coefficient (pearson)	p-value (pearson)	Correlation coefficient (spearman)	p-value (spearman)	Correlation coefficient (pearson)	p-value (pearson)	Correlation coefficient (spearman)	p-value (spearman)
HNSC-HPVneg	0.0878351	0.104391	0.0203997	0.70657	0.205044	0.268497	0.151023	0.41738
LUSC	0.0107431	0.81193	0.0445637	0.323421	0.0128186	0.93185	0.208956	0.158666
LUAD	0.00910707	0.838393	0.0441533	0.322535	-0.074982	0.663833	-0.0406692	0.813436
PAAD	0.0528713	0.484607	0.0930539	0.217985	-0.246982	0.323129	-0.306502	0.215529
BLCA	0.0310381	0.534912	0.115388	0.0206651	0.294141	0.128681	0.433283	0.0212646
SKCM	0.0588697	0.265925	0.0207873	0.694665	-0.401006	0.0797247	-0.24812	0.290194
COADREAD	0.0516786	0.320853	0.0786824	0.13034	-0.10411	0.844399	0.257143	0.658333
ESCA-squamous	0.0287242	0.782302	0.149186	0.149041	0.0683669	0.79431	0.264706	0.303358
ESCA-adenocarcinoma	0.0486742	0.652463	0.0162414	0.880615	0.729863	0.479168	1	0.333333
STAD	-0.0182884	0.710959	-0.00932927	0.850075	0.109925	0.529601	-0.138936	0.424544
CESC	0.0288145	0.62447	0.0790933	0.178453	-0.010777	0.983835	0.257143	0.658333
S4G. Correlation analysis between IS and 9p arm (9p24.1 region) SCNA
	All samples				remove Neutral samples
Cancer	Correlation coefficient (pearson)	p-value (pearson)	Correlation coefficient (spearman)	p-value (spearman)	Correlation coefficient (pearson)	p-value (pearson)	Correlation coefficient (spearman)	p-value (spearman)
HNSC-HPVneg	0.323655	8.3415e-10	0.348374	3.19062e-11	0.403086	4.60129e-08	0.37596	4.03269e-07
LUSC	0.165231	0.000228902	0.173448	0.000108495	0.111284	0.0473872	0.0792448	0.158602
LUAD	0.190565	1.65416e-05	0.19111	1.56292e-05	0.182032	0.00360077	0.218796	0.000443943
PAAD	0.293533	7.33203e-05	0.334058	5.51714e-06	0.307227	0.0189821	0.357671	0.00584279
BLCA	0.231624	2.68485e-06	0.213109	1.63915e-05	0.277928	6.75792e-05	0.263172	0.000166504
SKCM	0.139284	0.00822353	0.157852	0.00270637	0.102775	0.121759	0.135486	0.0409545
COADREAD	0.000232086	0.996445	0.00113543	0.982611	-0.0463368	0.630736	-0.0345965	0.719735
ESCA-squamous	0.0443943	0.669245	0.16137	0.118223	0.067492	0.648539	0.266522	0.0670823
ESCA-adenocarcinoma	0.388508	0.000183671	0.372291	0.000354587	0.328232	0.0361573	0.378185	0.0147692
STAD	0.246458	3.93894e-07	0.213637	1.19159e-05	0.266465	0.000870424	0.28606	0.00033766
CESC	0.153602	0.00867585	0.147515	0.0117561	0.258816	0.0148984	0.241417	0.0234553
S4H. Correlation analysis between IS and 9p24.1 focal SCNA
	All samples				remove Neutral samples
Cancer	Correlation coefficient (pearson)	p-value (pearson)	Correlation coefficient (spearman)	p-value (spearman)	Correlation coefficient (pearson)	p-value (pearson)	Correlation coefficient (spearman)	p-value (spearman)
HNSC-HPVneg	0.140648	0.00909912	0.114127	0.0346126	0.317707	0.0378861	0.369375	0.0152735
LUSC	0.0740923	0.100342	0.0843023	0.0614292	0.0716947	0.55241	0.108551	0.366706
LUAD	-0.0376403	0.399104	0.0322271	0.470363	-0.210706	0.150567	-0.212549	0.146639
PAAD	0.108148	0.151909	0.112847	0.134789	0.0891312	0.761884	0.107692	0.715634
BLCA	0.101646	0.0416566	0.139609	0.00504453	0.303775	0.0358151	0.330981	0.0220213
SKCM	-0.0454838	0.390211	0.00425976	0.935895	-0.257763	0.213505	-0.185385	0.37329
COADREAD	0.101949	0.0497432	0.116917	0.0243151	0.375635	0.359133	0.119048	0.793006
ESCA-squamous	0.213966	0.0373381	0.316699	0.00176696	0.535124	0.0398267	0.771429	0.00117802
ESCA-adenocarcinoma	0.00496629	0.963372	0.00125546	0.990738	-0.025937	0.943301	0.0666667	0.864754
STAD	-0.0179666	0.715823	0.0361264	0.464054	-0.126486	0.47596	-0.0872488	0.623673
CESC	0.151741	0.00953094	0.162679	0.00540753	0.394892	0.0848641	0.37594	0.10312
S4I. Correlation analysis between IS and 9p arm (9p21.3 region) SCNA
	All samples				remove Neutral samples
Cancer	Correlation coefficient (pearson)	p-value (pearson)	Correlation coefficient (spearman)	p-value (spearman)	Correlation coefficient (pearson)	p-value (pearson)	Correlation coefficient (spearman)	p-value (spearman)
HNSC-HPVneg	0.323655	8.3415e-10	0.348374	3.19062e-11	0.42619	5.57365e-09	0.414904	1.52349e-08
LUSC	0.165231	0.000228902	0.173448	0.000108495	0.131058	0.0238934	0.105076	0.0705734
LUAD	0.190565	1.65416e-05	0.19111	1.56292e-05	0.176774	0.00592842	0.216237	0.00072614
PAAD	0.293533	7.33203e-05	0.334058	5.51714e-06	0.316999	0.0299271	0.414629	0.00375931
BLCA	0.231624	2.68485e-06	0.213109	1.63915e-05	0.28023	0.000133001	0.259716	0.000414477
SKCM	0.139284	0.00822353	0.157852	0.00270637	0.105638	0.127936	0.149254	0.0310133
COADREAD	0.000232086	0.996445	0.00113543	0.982611	-0.0276291	0.774479	-0.0148457	0.877662
ESCA-squamous	0.0443943	0.669245	0.16137	0.118223	0.0715392	0.632754	0.242035	0.101192
ESCA-adenocarcinoma	0.388508	0.000183671	0.372291	0.000354587	0.330838	0.0346188	0.352049	0.0239886
STAD	0.246458	3.93894e-07	0.213637	1.19159e-05	0.2711	0.000760102	0.29806	0.000201569
CESC	0.153602	0.00867585	0.147515	0.0117561	0.261217	0.0134146	0.245414	0.0204454
S4J. Correlation analysis between IS and 9p21.3 focal SCNA
	All samples				remove Neutral samples
Cancer	Correlation coefficient (pearson)	p-value (pearson)	Correlation coefficient (spearman)	p-value (spearman)	Correlation coefficient (pearson)	p-value (pearson)	Correlation coefficient (spearman)	p-value (spearman)
HNSC-HPVneg	0.0277109	0.609044	0.051829	0.338555	-0.00813024	0.957728	0.00764415	0.960253
LUSC	0.0132705	0.768821	0.0539791	0.231556	0.0121199	0.925512	0.0491264	0.704555
LUAD	0.0261881	0.557498	0.0471498	0.290754	-0.453814	0.00543607	-0.412382	0.0124435
PAAD	0.0744598	0.324637	0.194791	0.00937417	-0.361624	0.0756966	-0.154645	0.460455
BLCA	-0.0631872	0.206152	0.0431754	0.387934	-0.292136	0.0488332	-0.244119	0.102054
SKCM	-0.0750331	0.155982	-0.029715	0.574675	-0.478045	0.0116674	-0.387668	0.046608
COADREAD	0.0347022	0.505183	0.0339726	0.514183	-0.069441	0.882397	0	1
ESCA-squamous	0.148778	0.150169	0.204027	0.0473451	0.530068	0.0346851	0.588235	0.018602
ESCA-adenocarcinoma	-0.129323	0.229805	-0.157271	0.143368	0.486742	0.327546	0.314286	0.563889
STAD	0.0882699	0.0731459	0.0561625	0.254788	-0.137952	0.422353	-0.156123	0.363206
CESC	0.0445883	0.448617	0.0448965	0.445484	0.184806	0.586443	-0.218182	0.520949
