# Supplementary material for: Somatic 9p24.1 alterations in HPV– head and neck squamous cancer dictate immune microenvironment and anti-PD-1 checkpoint inhibitor activity
Source: Proc Natl Acad Sci U S A. 2022 Nov 17;119(47):e2213835119. doi: 10.1073/pnas.2213835119 (PMC9704728; doi:10.1073/pnas.2213835119)
Supplement: Supplementary File [file pnas.2213835119.sd05.xlsx]

## Sheet: S5
Dataset S5. Association between CD8+ T cell and copy number alterations by a multivariable logistic model (after considering deep loss and shallow loss).
9p21.3 region						9p24.1 region
HNSC	Estimate	Std. Error	z value	q-value		HNSC	Estimate	Std. Error	z value	q-value
9p arm: deep loss vs no loss	-1.6058	0.3756	-4.276	7.6e-05		9p arm: deep loss vs no loss	-1.6904	0.3845	-4.397	4.4e-05
9p arm: shallow loss vs no loss	-0.9079	0.2992	-3.034	0.00482		9p arm: shallow loss vs no loss	-0.7772	0.2876	-2.702	0.01378
9p21.3 focal: deep loss vs no loss	-0.7849	0.4393	-1.787	0.0986667		9p24.1 focal: deep loss vs no loss	-1.3258	0.8486	-1.562	0.1182
9p21.3 focal: shallow loss vs no loss	-0.7849	0.6037	-1.3	0.19355		9p24.1 focal: shallow loss vs no loss	-0.7459	0.6024	-1.238	0.21562
LUSC	Estimate	Std. Error	z value	q-value		LUSC	Estimate	Std. Error	z value	q-value
9p arm: deep loss vs no loss	-0.8322	0.3773	-2.206	0.1096		9p arm: deep loss vs no loss	-0.25972	0.19196	-1.353	0.2348
9p arm: shallow loss vs no loss	-0.2075	0.1894	-1.096	0.421867		9p arm: shallow loss vs no loss	-0.89761	0.37897	-2.369	0.0716
9p21.3 focal: deep loss vs no loss	0.4018	0.4011	1.002	0.421867		9p24.1 focal: deep loss vs no loss	-0.04426	0.47352	-0.093	0.9255
9p21.3 focal: shallow loss vs no loss	-0.2452	0.307	-0.799	0.4245		9p24.1 focal: shallow loss vs no loss	-1.12075	0.60714	-1.846	0.1298
LUAD	Estimate	Std. Error	z value	q-value		LUAD	Estimate	Std. Error	z value	q-value
9p arm: deep loss vs no loss	-0.5209	0.2003	-2.6	0.01862		9p arm: deep loss vs no loss	-0.54755	0.2008	-2.727	0.012786
9p arm: shallow loss vs no loss	-1.2018	0.3739	-3.214	0.00524		9p arm: shallow loss vs no loss	-1.23775	0.37412	-3.308	0.003752
9p21.3 focal: deep loss vs no loss	-0.8352	0.4691	-1.78	0.100013		9p24.1 focal: deep loss vs no loss	-1.16101	0.48571	-2.39	0.0224427
9p21.3 focal: shallow loss vs no loss	-0.3892	0.3649	-1.067	0.28619		9p24.1 focal: shallow loss vs no loss	-0.02681	0.68178	-0.039	0.968628
PAAD	Estimate	Std. Error	z value	q-value		PAAD	Estimate	Std. Error	z value	q-value
9p arm: deep loss vs no loss	-1.2609	0.4092	-3.081	0.00824		9p arm: deep loss vs no loss	-1.3958	0.4054	-3.443	0.002304
9p arm: shallow loss vs no loss	-1.7554	0.6869	-2.556	0.0141333		9p arm: shallow loss vs no loss	-1.6937	0.6862	-2.468	0.02715
9p21.3 focal: deep loss vs no loss	-1.5032	0.5483	-2.741	0.01224		9p24.1 focal: deep loss vs no loss	-1.7838	0.8174	-2.182	0.0387787
9p21.3 focal: shallow loss vs no loss	-0.1182	0.633	-0.187	0.85186		9p24.1 focal: shallow loss vs no loss	0.2035	1.24	0.164	0.86966
BLCA	Estimate	Std. Error	z value	q-value		BLCA	Estimate	Std. Error	z value	q-value
9p arm: deep loss vs no loss	-0.60517	0.30288	-1.998	0.0914		9p arm: deep loss vs no loss	-0.6072	0.3016	-2.013	0.1764
9p arm: shallow loss vs no loss	-0.45614	0.34513	-1.322	0.2484		9p arm: shallow loss vs no loss	-0.567	0.3378	-1.679	0.1864
9p21.3 focal: deep loss vs no loss	-1.03611	0.50132	-2.067	0.0914		9p24.1 focal: deep loss vs no loss	-0.6195	0.7254	-0.854	0.524133
9p21.3 focal: shallow loss vs no loss	-0.05258	0.41075	-0.128	0.8981		9p24.1 focal: shallow loss vs no loss	0.1355	0.7807	0.174	0.8622
SKCM	Estimate	Std. Error	z value	q-value		SKCM	Estimate	Std. Error	z value	q-value
9p arm: deep loss vs no loss	-0.579	0.2593	-2.233	0.1024		9p arm: deep loss vs no loss	-0.288	0.2618	-1.1	0.5424
9p arm: shallow loss vs no loss	-0.1982	0.265	-0.748	0.5557		9p arm: shallow loss vs no loss	-0.6487	0.2618	-2.477	0.0528
9p21.3 focal: deep loss vs no loss	0.2303	0.3908	0.589	0.5557		9p24.1 focal: deep loss vs no loss	-0.3992	0.6855	-0.582	0.5603
9p21.3 focal: shallow loss vs no loss	-0.334	0.487	-0.686	0.5557		9p24.1 focal: shallow loss vs no loss	-0.5261	0.6939	-0.758	0.5603
COADREAD	Estimate	Std. Error	z value	q-value		COADREAD	Estimate	Std. Error	z value	q-value
9p arm: deep loss vs no loss	0.34366	0.38031	0.904	0.732		9p arm: deep loss vs no loss	0.26955	0.37302	0.723	0.86
9p arm: shallow loss vs no loss	0.4237	0.91951	0.461	0.86		9p arm: shallow loss vs no loss	0.4237	0.91951	0.461	0.86
9p21.3 focal: deep loss vs no loss	-14.7211	620.086	-0.024	0.981		9p24.1 focal: deep loss vs no loss	-13.5478	535.411	-0.025	0.98
9p21.3 focal: shallow loss vs no loss	-1.08037	1.15995	-0.931	0.732		9p24.1 focal: shallow loss vs no loss	-1.08037	1.15995	-0.931	0.86
ESCA-Adenocarcinoma	Estimate	Std. Error	z value	q-value		ESCA-Adenocarcinoma	Estimate	Std. Error	z value	q-value
9p arm: deep loss vs no loss	-0.32047	0.73341	-0.437	0.882667		9p arm: deep loss vs no loss	-0.26707	0.73187	-0.365	0.991
9p arm: shallow loss vs no loss	0.04603	0.47142	0.098	0.922		9p arm: shallow loss vs no loss	0.02682	0.4696	0.057	0.991
9p21.3 focal: deep loss vs no loss	-1.20755	1.18059	-1.023	0.882667		9p24.1 focal: deep loss vs no loss	-15.61	1455.4	-0.011	0.991
9p21.3 focal: shallow loss vs no loss	-0.52126	0.94392	-0.552	0.882667		9p24.1 focal: shallow loss vs no loss	-0.05063	1.02847	-0.049	0.991
ESCA-squamous	Estimate	Std. Error	z value	q-value		ESCA-squamous	Estimate	Std. Error	z value	q-value
9p arm: deep loss vs no loss	-0.669934	0.641438	-1.044	0.782		9p arm: deep loss vs no loss	-0.7373	0.6414	-1.15	0.388
9p arm: shallow loss vs no loss	-0.399245	0.465807	-0.857	0.782		9p arm: shallow loss vs no loss	-0.4988	0.4725	-1.056	0.388
9p21.3 focal: deep loss vs no loss	-0.0806023	0.680766	-0.118	1		9p24.1 focal: deep loss vs no loss	-1.3659	1.1915	-1.146	0.388
9p21.3 focal: shallow loss vs no loss	-0.0003083	1.03639	0	1		9p24.1 focal: shallow loss vs no loss	0.3432	0.9496	0.361	0.718
STAD	Estimate	Std. Error	z value	q-value		STAD	Estimate	Std. Error	z value	q-value
9p arm: deep loss vs no loss	-0.6584	0.3815	-1.726	0.284667		9p arm: deep loss vs no loss	-0.672	0.3814	-1.762	0.156
9p arm: shallow loss vs no loss	-0.3259	0.2589	-1.259	0.284667		9p arm: shallow loss vs no loss	-0.3514	0.2591	-1.356	0.8174
9p21.3 focal: deep loss vs no loss	-0.5708	0.4588	-1.244	0.284667		9p24.1 focal: deep loss vs no loss	-1.4796	0.8004	-1.848	0.156
9p21.3 focal: shallow loss vs no loss	0.2563	0.4375	0.586	0.5579		9p24.1 focal: shallow loss vs no loss	-0.1095	0.4743	-0.231	0.8174
CESC	Estimate	Std. Error	z value	q-value		CESC	Estimate	Std. Error	z value	q-value
9p arm: deep loss vs no loss	-0.34484	0.55498	-0.621	0.534		9p arm: deep loss vs no loss	-0.3533	0.5551	-0.636	0.524
9p arm: shallow loss vs no loss	-0.29832	0.4227	-0.706	0.48		9p arm: shallow loss vs no loss	-0.3757	0.4171	-0.901	0.368
9p21.3 focal: deep loss vs no loss	-0.46262	0.92178	-0.502	0.616		9p24.1 focal: deep loss vs no loss	-0.0656	1.0082	-0.065	0.948
9p21.3 focal: shallow loss vs no loss	-14.4752	621.089	-0.023	0.981		9p24.1 focal: shallow loss vs no loss	-15.6317	840.274	-0.019	0.985
CD8~arm9p + 9p21 focal (combined 9p21.1 9p21.3 9p21.3)						CD8~arm9p + 9p24 focal( combined 9p24.1,9p24.2 9p24.3)
HNSC	Estimate	Std. Error	z value	q-value		HNSC	Estimate	Std. Error	z value	q-value
9p arm: deep loss vs no loss	-1.5224	0.3737	-4.074	0.0001848		9p arm: deep loss vs no loss	-1.6072	0.3727	-4.313	6.44e-05
9p arm: shallow loss vs no loss	-0.758	0.2867	-2.644	0.0164		9p arm: shallow loss vs no loss	-0.7893	0.2879	-2.742	0.01222
9p21 focal: deep loss vs no loss	-0.7014	0.6025	-1.164	0.325733		9p24 focal: deep loss vs no loss	-2.2134	1.0894	-2.032	0.0562533
9p21 focal: shallow loss vs no loss	-0.1418	0.6857	-0.207	0.8361		9p24 focal: shallow loss vs no loss	-0.7581	0.6025	-1.258	0.20835
HNSC	Estimate	Std. Error	z value	q-value		HNSC	Estimate	Std. Error	z value	q-value
9p arm: deep loss vs neutral	-1.4624	0.3863	-3.786	0.001224		9p arm: deep loss vs neutral	-1.6045	0.3979	-4.033	0.0004408
9p arm: shallow loss vs neutral	-0.7474	0.3097	-2.413	0.0519493		9p arm: shallow loss vs neutral	-0.6635	0.3009	-2.205	0.0750667
9p arm: shallow gain vs neutral	0.7242	0.4595	1.576	0.184101		9p arm: shallow gain vs neutral	0.5869	0.4619	1.271	0.271867
9p arm: high gain vs neutral	1.1485	0.4916	2.336	0.0519493		9p arm: high gain vs neutral	0.8768	0.4994	1.756	0.1482
9p21.3 focal: deep loss vs neutral	-0.873	0.4521	-1.931	0.106916		9p24.1 focal: deep loss vs neutral	-1.2302	0.8553	-1.438	0.24048
9p21.3 focal: shallow loss vs neutral	-0.6624	0.6095	-1.087	0.277136		9p24.1 focal: shallow loss vs neutral	-0.5583	0.6083	-0.918	0.3587
9p21.3 focal: shallow gain vs neutral	-1.3628	1.1665	-1.168	0.277136		9p24.1 focal: shallow gain vs neutral	-1.3204	1.1664	-1.132	0.2944
9p21.3 focal: high gain vs neutral	1.4759	1.2084	1.221	0.277136		9p24.1 focal: high gain vs neutral	1.2153	0.5663	2.146	0.0750667
