# Supplementary material for: Somatic 9p24.1 alterations in HPV– head and neck squamous cancer dictate immune microenvironment and anti-PD-1 checkpoint inhibitor activity
Source: Proc Natl Acad Sci U S A. 2022 Nov 17;119(47):e2213835119. doi: 10.1073/pnas.2213835119 (PMC9704728; doi:10.1073/pnas.2213835119)
Supplement: Supplementary File [file pnas.2213835119.sd06.xlsx]

## Sheet: S6
Dataset S6. Spearman correlations between CD8 T-cell expression and expression of genes on 9p24.1 (and 9p21.3) in TCGA HPV— HNSC.
CD8A							CD8B
gene	Spearman correlation coefficient	p.value	cytoband	median.expression			gene	Spearman correlation coefficient	p.value	cytoband	median.expression
CD8A	1	0	2p11.2	7.12707			CD8B	1	0	2p11.2	4.9998
JAK2	0.711087	2.02e-52	9p24.1	8.16241			JAK2	0.62099	2.87e-36	9p24.1	8.16241
CD274	0.575705	0	9p24.1	6.44533			PDCD1LG2	0.474078	6.24e-19	9p24.1	6.80946
PDCD1LG2	0.563575	0	9p24.1	6.80946			CD274	0.471224	1.13e-18	9p24.1	6.44533
GLDC	0.400079	5.18e-13	9p24.1	4.82969			GLDC	0.350801	1.12e-09	9p24.1	4.82969
RANBP6	0.369645	1.03e-10	9p24.1	9.0585			IL33	0.285429	3.67e-06	9p24.1	6.95328
KIAA1432	0.358064	5.51e-10	9p24.1	9.35443			AK3	0.283397	4.57e-06	9p24.1	10.3125
AK3	0.346721	2.62e-09	9p24.1	10.3125			RLN2	0.280557	6.21e-06	9p24.1	1.06716
KIAA2026	0.338551	7.73e-09	9p24.1	9.13882			RANBP6	0.278723	7.55e-06	9p24.1	9.0585
IL33	0.335252	1.19e-08	9p24.1	6.95328			CDC37L1	0.263584	3.61e-05	9p24.1	8.32299
MLANA	0.312774	1.57e-07	9p24.1	1.29637			KDM4C	0.262307	4.1e-05	9p24.1	8.71913
CDC37L1	0.307266	3.65e-07	9p24.1	8.32299			MLANA	0.257955	6.29e-05	9p24.1	1.29637
KDM4C	0.301841	6.81e-07	9p24.1	8.71913			KIAA1432	0.253461	9.73e-05	9p24.1	9.35443
PPAPDC2	0.299291	9.1e-07	9p24.1	7.96355			KIAA2026	0.243527	0.000248	9p24.1	9.13882
RCL1	0.259002	6.2e-05	9p24.1	8.59394			PPAPDC2	0.2377	0.00042	9p24.1	7.96355
MLLT3	0.242797	0.000283	9p21.3	7.89175			MLLT3	0.236762	0.000457	9p21.3	7.89175
RLN2	0.241748	0.000291	9p24.1	1.06716			RCL1	0.207166	0.00545	9p24.1	8.59394
KLHL9	0.235133	0.00056	9p21.3	9.34571			PTPLAD2	0.177532	0.047	9p21.3	8.01945
PTPLAD2	0.225539	0.00128	9p21.3	8.01945			KLHL9	0.173407	0.0619	9p21.3	9.34571
UHRF2	0.210766	0.00425	9p24.1	9.15661			C9orf123	0.16685	0.0946	9p24.1	9.05801
IFNB1	0.177107	0.0484	9p21.3	0			UHRF2	0.164513	0.11	9p24.1	9.15661
C9orf123	0.130039	0.785	9p24.1	9.05801			IFNB1	0.132251	0.698	9p21.3	0
PTPRD	0.122968	1	9p24.1	6.77527			RLN1	0.123307	1	9p24.1	0.47415
RLN1	0.117554	1	9p24.1	0.47415			PTPRD	0.114436	1	9p24.1	6.77527
INSL4	0.117515	1	9p24.1	0			INSL4	0.112108	1	9p24.1	0
INSL6	0.109628	1	9p24.1	0			TPD52L3	0.0995581	1	9p24.1	0
IFNA10	0.100602	1	9p21.3	0			INSL6	0.0923308	1	9p24.1	0
MTAP	0.0968487	1	9p21.3	9.94477			IFNA10	0.0853896	1	9p21.3	0
IFNA13	0.084658	1	9p21.3	0			IFNA5	0.080291	1	9p21.3	0
TPD52L3	0.0775133	1	9p24.1	0			IFNW1	0.0699087	1	9p21.3	0
CDKN2B	0.0765959	1	9p21.3	10.5242			IFNA13	0.0616322	1	9p21.3	0
IFNA5	0.0729219	1	9p21.3	0			CDKN2B	0.0508025	1	9p21.3	10.5242
IFNW1	0.0703344	1	9p21.3	0			IFNA2	0.0373446	1	9p21.3	0
ELAVL2	0.0557756	1	9p21.3	5.47609			MTAP	0.0336357	1	9p21.3	9.94477
IFNA2	0.0546856	1	9p21.3	0			ERMP1	0.028332	1	9p24.1	9.94077
ERMP1	0.0532626	1	9p24.1	9.94077			IFNA4	0.0244101	1	9p21.3	0
IFNE	0.0491332	1	9p21.3	3.74187			IFNE	0.0118842	1	9p21.3	3.74187
IFNA4	0.0488454	1	9p21.3	0			IFNA1	0.00211447	1	9p21.3	0
IFNA1	0.031175	1	9p21.3	0			IFNA21	-0.0055347	1	9p21.3	0
IFNA21	0.0170018	1	9p21.3	0			ELAVL2	-0.00683143	1	9p21.3	5.47609
IFNA17	0.00496663	1	9p21.3	0			DMRTA1	-0.0149181	1	9p21.3	4.70044
IFNA7	0.00224078	1	9p21.3	0			CDKN2A	-0.0205753	1	9p21.3	8.09432
IFNA6	-0.0142807	1	9p21.3	0			IFNA6	-0.0272761	1	9p21.3	0
CDKN2A	-0.0362055	1	9p21.3	8.09432			IFNA17	-0.0315962	1	9p21.3	0
DMRTA1	-0.0395835	1	9p21.3	4.70044			IFNA7	-0.0333665	1	9p21.3	0
IFNA8	-0.0578022	1	9p21.3	0			C9orf53	-0.0452786	1	9p21.3	0.583615
IFNA14	-0.0609309	1	9p21.3	0			IFNA14	-0.0538638	1	9p21.3	0
C9orf53	-0.0673556	1	9p21.3	0.583615			IFNA8	-0.0587462	1	9p21.3	0
IFNA16	-0.0850776	1	9p21.3	0			IFNA16	-0.101372	1	9p21.3	0
