# Supplementary material for: Somatic 9p24.1 alterations in HPV– head and neck squamous cancer dictate immune microenvironment and anti-PD-1 checkpoint inhibitor activity
Source: Proc Natl Acad Sci U S A. 2022 Nov 17;119(47):e2213835119. doi: 10.1073/pnas.2213835119 (PMC9704728; doi:10.1073/pnas.2213835119)
Supplement: Supplementary File [file pnas.2213835119.sd07.xlsx]

## Sheet: S7
Dataset S7. Additional analyses for survival-related analyses in Figure 3 and Figure S8.
PD-L1 IHC Status	Cohort 1	Cohort 2	Log-rank p
All (Main Figure 3)	9p24.1 >=40th percentile, ICI	9p24.1 < 40th percentile, ICI	0.002
All (Main Figure 3)	9p24.1 >=40th percentile ICI	Non-ICI, global	0.0002
All (Main Figure 3)	9p24.1 >=60th percentile ICI	9p24.1 < 60th percentile, ICI	0.0003
All (Main Figure 3)	9p24.1 >=60th percentile ICI	Non-ICI, global	3e-05
Positive (Figure S8)	9p24.1 >=40th percentile, ICI	9p24.1 < 40th percentile, ICI	0.011
Positive (Figure S8)	9p24.1 >=40th percentile ICI	Non-ICI, global	0.091
Positive (Figure S8)	9p24.1 >=60th percentile ICI	9p24.1 < 60th percentile, ICI	0.0004
Positive (Figure S8)	9p24.1 >=60th percentile ICI	Non-ICI, global	1e-05
